# Supplementary material for: Proteomic Analysis of ARID1A-Deficient Ovarian Clear Cell Carcinoma Cells Reveals Differential Mitochondria ETC Subunit Abundances and Targetable Mitochondrial Pathways
Source: Int J Mol Sci. 2025 Jun 7;26(12):5466. doi: 10.3390/ijms26125466 (PMC12193532; doi:10.3390/ijms26125466)
Supplement: Supplementary file 1 [file ijms-26-05466-s001.zip]

Archive with 2 entries (2 files):
- ARID1A proteomics_IJMS_Figures.pdf
- ARID1A proteomics_IJMS_TableS1.xlsx
